# Supplementary material for: Reliability of a Novel Video-Based Method for Assessing Age-Related Changes in Upper Limb Kinematics
Source: Front Aging Neurosci. 2018 Sep 24;10:281. doi: 10.3389/fnagi.2018.00281 (PMC6166023; doi:10.3389/fnagi.2018.00281)
Supplement: Supplementary file 2 [file Data_Sheet_1.ZIP]

Archive with 1 entries (1 files):
- HAMMS_Test.avi
